# Supplementary material for: Effects of Graphene Derivatives and Near-Infrared Laser Irradiation on E. coli Biofilms and Stress Response Gene Expression
Source: Int J Mol Sci. 2025 May 15;26(10):4728. doi: 10.3390/ijms26104728 (PMC12112295; doi:10.3390/ijms26104728)
Supplement: Supplementary file 1 [file ijms-26-04728-s001.zip]

Archive with 1 entries (1 files):
- ijms-3568939-supplementary.pdf
